# Supplementary material for: Soil Factors Key to 3,4-Dimethylpyrazole Phosphate (DMPP) Efficacy: EC and SOC Dominate over Biotic Influences
Source: Microorganisms. 2024 Aug 29;12(9):1787. doi: 10.3390/microorganisms12091787 (PMC11433728; doi:10.3390/microorganisms12091787)
Supplement: Supplementary file 1 [file microorganisms-12-01787-s001.zip]

Archive with 1 entries (1 files):
- microorganisms-3155543-supplementary.pdf
